# Supplementary material for: Unexpected Diversity of Chloroplast Noncoding RNAs as Revealed by Deep Sequencing of the Arabidopsis Transcriptome
Source: G3 (Bethesda). 2011 Dec 1;1(7):559–70. doi: 10.1534/g3.111.000752 (PMC3276175; doi:10.1534/g3.111.000752)
Supplement: Supporting Information [file supp_1.7.559_TableS1.xlsx]

## Sheet: Primers
Table S1. Primers
#	Antisense RNA	Start	Stop	5' primer	3' primer	3' primer + T7	3' nested primer	5' primer + T7
1	trnH	18	125	CACAATCCACTGCCTTAATCC	TAGTAGCGTAGGGGCGGATG	TAATACGACTCACTATAGGGTAGTAGCGTAGGGGCGGATG
2	matK	2946	3086	CAAAGAAGAGGCATCTTTTACC	AAATCTTGGTTCAAACCCTACG	TAATACGACTCACTATAGGGAAATCTTGGTTCAAACCCTACG
3	rps16	4814	5371	TGGGATCATAAAAACCCACCT	CTATCCCAACGAGCCGTTTA	TAATACGACTCACTATAGGGCTATCCCAACGAGCCGTTTA		TAATACGACTCACTATAGGGGCATTCATAACATTCGTACTCTCG
4	rps16i-1	5426	5581	GCATTCATAACATTCGTACTCTCG	GGATTCTCCGGTGAGATATTTG	TAATACGACTCACTATAGGGGGATTCTCCGGTGAGATATTTG
6	trnQ	6521	6646	GAAAGATGGTGTACAAAGGCAAT	CCTTCCGTCCCAGAGTACAG	TAATACGACTCACTATAGGGCCTTCCGTCCCAGAGTACAG
7	psbK	6882	7462	GCTTGCCAAACAAAGGCTAA	AGGCCTACGCCTTTTTGAAT	TAATACGACTCACTATAGGGAGGCCTACGCCTTTTTGAAT	TTAGCCTTTGTTTGGCAAGC	TAATACGACTCACTATAGGGGCTTGCCAAACAAAGGCTAA
8	psbI	7611	7691	TTCTTCACGTCCCGGATTAC	TTTCTCTCTTCATATTTGGATTCCT
9	trnS.1	7817	7984	TTAACTCGTACAATGGATTAGCAA	GGAGAGATGGCTGAGTGGAC	TAATACGACTCACTATAGGGGGAGAGATGGCTGAGTGGAC
10	trnG-5'	8644	9004	AATCAAACCGAGAGACCCTTT	TGGTAAAAGTGTGATTCGTTCC	TAATACGACTCACTATAGGGTGGTAAAAGTGTGATTCGTTCC
11	trnG-3'	9244	9484	TGTGAATTTAGAGCGGGTAGC	AAACCCTTAGCCTTCCAAGC	TAATACGACTCACTATAGGGAAACCCTTAGCCTTCCAAGC
12	trnR.1	9555	9858	TGCGTCCAATAGGATTTGAA	CGAAAAGCGTCCATTGTCTA	TAATACGACTCACTATAGGGCGAAAAGCGTCCATTGTCTA
14	atpI	14088	14182	TCCCGCTTGTAAATAATCCAA	AGCCGATGAATTAGTCGTTGTT	TAATACGACTCACTATAGGGAGCCGATGAATTAGTCGTTGTT
17	trnC	27446	27666	TTCCTTGAATCTGATAGGCAAAA	GCTCGCGAGGTTCTATTCTC	TAATACGACTCACTATAGGGGCTCGCGAGGTTCTATTCTC
18	trnC-ycf6int	27807	27956	AATCGACAAGATGTAAACACAAGC	CCTTGGATACTTCAAAAATGTCG	TAATACGACTCACTATAGGGCCTTGGATACTTCAAAAATGTCG
21	trnT.1	31408	31518	AGACTTTCAAATGAAATTTTGACTATT	CGATAAGGGGCTTTTACGTTC	TAATACGACTCACTATAGGGCGATAAGGGGCTTTTACGTTC
22	psbD	33106	33456	CGCAAAGAACCAACCAGATT	CTGGTCCCATTGCTGTTTTT	TAATACGACTCACTATAGGGCTGGTCCCATTGCTGTTTTT
23	trnS.2	35312	35409	TTTATGAACTATACCGGTTTTCAAGA	AGATGGCCGAGTGGTTGAT	TAATACGACTCACTATAGGGAGATGGCCGAGTGGTTGAT
24	ycf9	35820	36116	TCATTCAAGTTCCATAAGTTCGAC	CTCCCATTCCTTGAATTACACA	TAATACGACTCACTATAGGGCTCCCATTCCTTGAATTACACA
25	trnfM	36642	36862	TCTACCCCGCGCTGAAAC	GAAGAGGGGCTCCTTCAATTA	TAATACGACTCACTATAGGGGAAGAGGGGCTCCTTCAATTA
26	rps14-psaBint	37250	37327	TGATACAAATCGGATCCTAGA	AGGTATGCACTCTTATATTTATTTCT
27	ycf3-3'	42542	42629	AAGGGAAAGTTCTTATTCGAAGC	AGCACAGAATTGGTTGACGA	TAATACGACTCACTATAGGGAGCACAGAATTGGTTGACGA
28	trnS.3	44827	45050	TGGTCAATCACGTAAGATTGGT	CCCTCTCTTTCCGTACTTTCAA	TAATACGACTCACTATAGGGCCCTCTCTTTCCGTACTTTCAA
29	rps4-3'	45294	45358	AACCCTTCATATTGGAATGTGTG	GAGGAATTGCCAAACCATCT	TAATACGACTCACTATAGGGGAGGAATTGCCAAACCATCT
30	rps4-5'	45747	45929	CCCTCGGTAACGTGACATAAA	TTTCACGTCATTTATCATTATCATTT
31	trnT.2	46026	46338	CGATGACCATCGCATTACAA	TATTTGAGCCCGCTTAGCTC
33	ndhK	49260	49386	TCTCTGAAGTAGATGATGGTGGA	GCAGTCCGCATATTGGAAAT	TAATACGACTCACTATAGGGGCAGTCCGCATATTGGAAAT
34	ndhC-5'	50269	50469	CGAACTCCTATGAATGTGGAAA	CCACTCCGATTGGAATTGAC	TAATACGACTCACTATAGGGCCACTCCGATTGGAATTGAC
35	ndhC-trnV.1int	50762	50916	TAAACAAGGCCGTGTGATAAAA	TGTATCCCCACTCAATCTTGG	TAATACGACTCACTATAGGGTGTATCCCCACTCAATCTTGG
38	rbcL-accDint	56584	56822	AGAAAAGGACAACATGCAGGA	AACCAAGTATCCCCGCTTCT	TAATACGACTCACTATAGGGAACCAAGTATCCCCGCTTCT		TAATACGACTCACTATAGGGAGAAAAGGACAACATGCAGGA
39	accD	57949	58056	TTTAGTTGACCTGTACCTGTTTGAA	CGTATTGACTCTGCGCAAAAA	TAATACGACTCACTATAGGGCGTATTGACTCTGCGCAAAAA	TTCAAACAGGTACAGGTCAACTAAA
40	accD-psaIint-1	58776	58869	GATCTAACAACAGGGAATTTTCG	GAGAGTCTTCCATCTTTTTGCATT	TAATACGACTCACTATAGGGGAGAGTCTTCCATCTTTTTGCATT
41	accD-psaIint-2	59030	59096	AGAATAGAACCGAATAGAAATAGAAA	TCCATTTATTTAGTTTGGCTTTTT
42	ycf10-5'	60756	60963	CGCATTGTCTAGTATTCCACCA	TTTTTGCCCTGGTTGATCTC	TAATACGACTCACTATAGGGTTTTTGCCCTGGTTGATCTC
43	ycf10	60983	61159	CTTTTCCTTACCCCAAAAGGA	CCATACAATCTTGCACTTCTCG	TAATACGACTCACTATAGGGCCATACAATCTTGCACTTCTCG
44	ycf10-petAint	61409	61529	CGACTTTGATTTGGTTATGATG	CACTGATCCAATTTTAATCTTTCG	TAATACGACTCACTATAGGGCACTGATCCAATTTTAATCTTTCG
45	petA	62045	62271	TTCCCCTGTTTCCACCTACA	CTTGCTCCAGACCCTGCTAC	TAATACGACTCACTATAGGGCTTGCTCCAGACCCTGCTAC
48	orf31	65708	65805	TGCTTAGACCAATAAACAGAACTGA	TTTCGGTTTTCTACTAGCAGCTTT	TAATACGACTCACTATAGGGTTTCGGTTTTCTACTAGCAGCTTT
49	trnW	66248	66330	CCTACGACATTGGGTTTTGG	CGCTCTTAGTTCAGTTCGGTAGA	TAATACGACTCACTATAGGGCGCTCTTAGTTCAGTTCGGTAGA
50	trnP	66330	66701	ACAGGATTTGAACCCGTGAC	CTTGGTAGCGCGTTTGTTTT	TAATACGACTCACTATAGGGCTTGGTAGCGCGTTTGTTTT
52	psaJ-rpl33int	67154	67304	GGTTCCCTAGCAACACTTTTT	GAGGGTTCAGGATCCAATGA	TAATACGACTCACTATAGGGGAGGGTTCAGGATCCAATGA
53	rpl33	67334	67594	CCGCGGCTTCTTTCTTAAT	TTTCATGGCCAAGGGTAAAG	TAATACGACTCACTATAGGGTTTCATGGCCAAGGGTAAAG
54	rps18	67784	68222	ATCAATTCGATCCCCCGATT	CAAGCGATCTTTTCGTAGGC	TAATACGACTCACTATAGGGCAAGCGATCTTTTCGTAGGC
56	psbB	73677	73837	TAGCACCATGCCAAATGTGT	GGACATGCTTCGTTTGCTCT	TAATACGACTCACTATAGGGGGACATGCTTCGTTTGCTCT		TAATACGACTCACTATAGGGTAGCACCATGCCAAATGTGT
57	psbB-psbTint	73927	74077	CGTTTTGTTTACTTGGGAGGA	TAAATCGCTGCCGTTTCTTT	TAATACGACTCACTATAGGGTAAATCGCTGCCGTTTCTTT
59	psbN	74249	74380	CGTGTTCCTCGAATGGATCT	TATACTGCCTTTGGGCAACC	TAATACGACTCACTATAGGGTATACTGCCTTTGGGCAACC
60	psbH	74601	74726	TTCACTGAAATTCCATCCAGT	GGGTGTTGCAATGGCTCTAT	TAATACGACTCACTATAGGGGTGTTGCAATGGCTCTAT
61	petBi	74967	75151	AAGCGTTTGTCCTTTGATCC	CCGGACTTCTTTCCGTTCTA	TAATACGACTCACTATAGGGCCGGACTTCTTTCCGTTCTA
62	petD-3'	77431	77604	GCCAATCAAAAAGACGGTTG	TTCAAAATCCATTTCGTCGTC	TAATACGACTCACTATAGGGTTCAAAATCCATTTCGTCGTC
64	rpoA	77967	78098	TTGACTGTTATTCAAAAGGTCCAA	TTGCCTCCCAGAATCTACAA	TAATACGACTCACTATAGGGTTGCCTCCCAGAATCTACAA
65	rpoA-5'	78827	78957	TTTGATCAGATCGTTGAATCG	AAGGCTAAAAGGGTTTCAAGAGA	TAATACGACTCACTATAGGGAAGGCTAAAAGGGTTTCAAGAGA
70	trnI.1	86203	86389	CTTATTGGAGGGTCCGATTG	CATCCATGGCTGAATGGTTA	TAATACGACTCACTATAGGGCATCCATGGCTGAATGGTTA
71	ycf2.1-1	86644	86764	CGATATAGAAGGGCCGCTACTACAAA	TCACAGGGTTCAACAAGCAA	TAATACGACTCACTATAGGGTCACAGGGTTCAACAAGCAA		TAATACGACTCACTATAGGGGGAACGCATGGATCCTTTAAT
72	ycf2.1-2	87948	88212	CCTGGAAGGGACAAAAGAAA	TCAGAACTTCATCTGGGTTCG	TAATACGACTCACTATAGGGTCAGAACTTCATCTGGGTTCG
73	ycf2.1-3	88451	88564	ATCCGGACCCAAATTTTTCT	GAAATCTTTATTGGTTCTACCTCCT	TAATACGACTCACTATAGGGGAAATCTTTATTGGTTCTACCTCCT
74	ycf2.1-4	88960	89328	CCTCAGACCAATCAATCGAA	TTCGTTTCTGAGCGGAAGAG	TAATACGACTCACTATAGGGTTCGTTTCTGAGCGGAAGAG
75	ycf2.1-5	89445	90769	GATCGGATCGAATTGGAAAA	TCCACAAAGTGGTGACGAAA	TAATACGACTCACTATAGGGTCCACAAAGTGGTGACGAAA
76	ycf2.1-6	91158	91564	CGAAAAGGGTTTTCCATGAG	ACAAACTTCGTGTGGGGCTA	TAATACGACTCACTATAGGGACAAACTTCGTGTGGGGCTA
77	ycf2.1-7	91703	92005	GTGCTTTCGTTGTTGTGGAA	CGCTCTAATAGCCCCGAATA	TAATACGACTCACTATAGGGCGCTCTAATAGCCCCGAATA
78	ycf2.1-8	92309	92432	ATCGGGTACGGGTAGAGACC	TTGGAACGAGCATGAAGAAA	TAATACGACTCACTATAGGGTTGGAACGAGCATGAAGAAA
79	ycf2.1-9	92979	93113	GCCCCTTTGACATCTCTTCA	CGCAGATCCACTCTTTTTCC	TAATACGACTCACTATAGGGCGCAGATCCACTCTTTTTCC
80	ycf2.1-10	93178	93281	GCGTTCCGTTAGATATGAACA	CGTTCTAATACTCGATCCGAGAG	TAATACGACTCACTATAGGGCGTTCTAATACTCGATCCGAGAG
81	trnL-ndhBint	94377	94967	CTCGAATGACCCCTTCTCAT	GGACCAGACCGGAATAAGGT	TAATACGACTCACTATAGGGGGACCAGACCGGAATAAGGT
82	ndhB-3'	95111	95707	CAGTTCCGGTACGTAGACCAA	TGCTGTTCTATATCGCCATGA	TAATACGACTCACTATAGGGTGCTGTTCTATATCGCCATGA
85	rrn4.5-rrn5int	107905	107963	TAGGACACCAGAATATCGAACCA	CTTTTCTCGCATGCCTTTCT	TAATACGACTCACTATAGGGCTTTTCTCGCATGCCTTTCT
86	ycf1.1-1	109923	110387	CCAGATCTTCCCCTTCTTCC	CAGAAACGGGTGGGACTAAA	TAATACGACTCACTATAGGGCAGAAACGGGTGGGACTAAA
88	ndhF-3'	110389	110488	TTCGAATTTAGAATTTTTCA	TCGCATCTCTTCTTATCTGTTCTT
89	ndhF-5'-1	112345	112435	TGGATCGATAAAGTAACCGAACT	TCATCAAAATGTATGGTCTTGGA	TAATACGACTCACTATAGGGTCATCAAAATGTATGGTCTTGGA
90	ndhF-5'-2	112475	112665	GTTGCTGTCGGAAAAAGGAG	GGATCATCCCTTTCATTCCA	TAATACGACTCACTATAGGGGGATCATCCCTTTCATTCCA		TAATACGACTCACTATAGGGGTTGCTGTCGGAAAAAGGAG
92	ycf5-2	115138	115220	AATGCCGACGGTTAAAAAGA	TGGAGTTTTCGTATTATTAGTCTTGG	TAATACGACTCACTATAGGGTGGAGTTTTCGTATTATTAGTCTTGG
93	ndhD-1	115897	116043	TCTGCAATAAAACCACTCATGC	TTTATCGATGGCTTCCCTTG	TAATACGACTCACTATAGGGTTTATCGATGGCTTCCCTTG
94	ndhD-2	116137	116437	CCCATATGAGATACAGAAGAATAGGC	CATCTCCCGGTCAACGTAAT	TAATACGACTCACTATAGGGCATCTCCCGGTCAACGTAAT	GCCTATTCTTCTGTATCTCATATGGG	TAATACGACTCACTATAGGGCCCATATGAGATACAGAAGAATAGGC
95	ndhD-3	116467	116567	TGTAAAGGTATAATCGGTGATTTGA	ATTGGATTTCTTATTGCTTTTGC	TAATACGACTCACTATAGGGATTGGATTTCTTATTGCTTTTGC
96	ndhD-4	116627	116785	AAATTTTGTAGCCGAATACAGACG	TTTTATCCATGTGGGGTGGA
97	ndhA-3'	120852	120948	TCATTACATTTGTCGGTGGA	CCCAAGATTCCGATTCAGAG	TAATACGACTCACTATAGGGCCCAAGATTCCGATTCAGAG
104	ycf1.2-4	127146	127277	GGAACGCATGGATCCTTTAAT	TTGATCCGTTATTCGCAACA	TAATACGACTCACTATAGGGTTGATCCGTTATTCGCAACA
105	ycf1.2-5	127626	127788	TCCAGGATCCTCCTAAATTGTT	TTCCAAATCATAACCGAAACC	TAATACGACTCACTATAGGGTTCCAAATCATAACCGAAACC
106	ycf1.2-6	127788	128098	TTTTTCTTTTGTAAATGAAGGTATCC	CCCAACCTTTCCACCTTTTT
	Sense RNA
	trnQ			GCGTAGCCAAGCGGTAAG		TAATACGACTCACTATAGGGGATTCGAACCTCCGAATAGC
	trnT.1			TGGTAGAGTAACGCCATGGTAA		TAATACGACTCACTATAGGGCCCCTTATCGGATTTGAACC
	trnS.3			GGTTGAAGGCGTAACATTGG		TAATACGACTCACTATAGGGCGAACCCTCGGTAAACAAAA
	ycf5			ATTCAGGGTTTTGCTACTTCAGGTCT	AATGCCGACGGTTAAAAAGA	TAATACGACTCACTATAGGGAATGCCGACGGTTAAAAAGA
	trnS.1			GGAGAGATGGCTGAGTGGAC	TTAACTCGTACAATGGATTAGCAA
