# Supplementary material for: Unexpected Diversity of Chloroplast Noncoding RNAs as Revealed by Deep Sequencing of the Arabidopsis Transcriptome
Source: G3 (Bethesda). 2011 Dec 1;1(7):559–70. doi: 10.1534/g3.111.000752 (PMC3276175; doi:10.1534/g3.111.000752)
Supplement: Supporting Information [file supp_1.7.559_TableS2.xlsx]

## Sheet: RNAseq Reads
Table S2. Both sense and antisense reads were binned into chloroplast genes (from annotated transcription start site to end site).
				Sense Reads				Antisense Reads				Average Sense Reads		Average Antisense Reads
Chloroplast Gene	Start	Stop	Strand	WT1	WT2	pnp1-1 1	pnp1-1 2	WT1	WT2	pnp1-1 1	pnp1-1 2	WT	pnp1-1	WT	pnp1-1
ID=ATCG00010;Note=tRNA;Name=ATCG00010	4	76	-	1	0	5	6	19	27	15	22	0.5	5.5	23	18.5
ID=ATCG00020;Note=protein_coding_gene;Name=ATCG00020	383	1444	-	544975	449770	539817	435131	2	0	5	78	497372	487474	1	41.5
ID=ATCG00030;Note=tRNA;Name=ATCG00030	1717	4347	-	21575	17968	103989	99031	31	42	359	378	19771.5	101510	36.5	368.5
ID=ATCG00040;Note=protein_coding_gene;Name=ATCG00040	2056	3636	-	13742	11833	60038	58178	25	33	331	345	12787.5	59108	29	338
ID=ATCG00050;Note=protein_coding_gene;Name=ATCG00050	5084	6188	-	431	351	2558	2528	84	73	1261	1118	391	2543	78.5	1189.5
ID=ATCG00060;Note=tRNA;Name=ATCG00060	6616	6687	-	4	6	15	8	3	0	1	1	5	11.5	1.5	1
ID=ATCG00065;Note=protein_coding_gene;Name=ATCG00065	69611	69724	-	116	147	779	783	25	34	36	31	131.5	781	29.5	33.5
ID=ATCG00070;Note=protein_coding_gene;Name=ATCG00070	7017	7202	+	440	419	687	597	122	94	1001	911	429.5	642	108	956
ID=ATCG00080;Note=protein_coding_gene;Name=ATCG00080	7583	7693	+	876	662	1690	1432	32	33	154	151	769	1561	32.5	152.5
ID=ATCG00090;Note=tRNA;Name=ATCG00090	7785	7872	+	66	54	35	41	133	295	654	552	60	38	214	603
ID=ATCG00100;Note=tRNA;Name=ATCG00100	8646	9431	+	10911	9007	35297	37289	53	52	227	381	9959	36293	52.5	304
ID=ATCG00110;Note=tRNA;Name=ATCG00110	9590	9661	+	0	1	2	0	74	85	74	55	0.5	1	79.5	64.5
ID=ATCG00120;Note=protein_coding_gene;Name=ATCG00120	9938	11461	-	28820	22823	33210	29531	25	32	188	251	25821.5	31370.5	28.5	219.5
ID=ATCG00130;Note=protein_coding_gene;Name=ATCG00130	11529	12798	-	59415	43636	71111	60227	9	15	70	78	51525.5	65669	12	74
ID=ATCG00140;Note=protein_coding_gene;Name=ATCG00140	13262	13507	-	14435	13217	26482	23400	0	1	0	0	13826	24941	0.5	0
ID=ATCG00150;Note=protein_coding_gene;Name=ATCG00150	14021	14770	-	1521	1442	978	946	43	36	109	114	1481.5	962	39.5	111.5
ID=ATCG00160;Note=protein_coding_gene;Name=ATCG00160	15013	15723	-	2337	2023	1883	1958	1	1	9	4	2180	1920.5	1	6.5
ID=ATCG00170;Note=protein_coding_gene;Name=ATCG00170	15938	20068	-	2702	2709	6700	7056	81	54	587	402	2705.5	6878	67.5	494.5
ID=ATCG00180;Note=protein_coding_gene;Name=ATCG00180	20251	23084	-	7755	6527	26776	25428	32	20	140	161	7141	26102	26	150.5
ID=ATCG00190;Note=protein_coding_gene;Name=ATCG00190	23111	26329	-	3825	3627	9664	9733	26	16	117	141	3726	9698.5	21	129
ID=ATCG00200;Note=tRNA;Name=ATCG00200	27373	27443	+	8	5	14	11	1	0	2	1	6.5	12.5	0.5	1.5
ID=ATCG00210;Note=protein_coding_gene;Name=ATCG00210	28089	28178	+	1790	1564	514	404	0	0	2	1	1677	459	0	1.5
ID=ATCG00220;Note=protein_coding_gene;Name=ATCG00220	28707	28811	-	337	231	291	214	2	1	10	8	284	252.5	1.5	9
ID=ATCG00230;Note=tRNA;Name=ATCG00230	29801	29874	-	1	2	4	7	0	0	31	52	1.5	5.5	0	41.5
ID=ATCG00240;Note=tRNA;Name=ATCG00240	30323	30406	-	66	118	525	447	1	0	0	0	92	486	0.5	0
ID=ATCG00250;Note=tRNA;Name=ATCG00250	30466	30538	-	591	561	1801	1695	0	0	0	0	576	1748	0	0
ID=ATCG00260;Note=tRNA;Name=ATCG00260	31369	31440	+	0	0	2	1	6	6	61	43	0	1.5	6	52
ID=ATCG00270;Note=protein_coding_gene;Name=ATCG00270	32711	33772	+	25545	21745	21975	19312	19	12	99	128	23645	20643.5	15.5	113.5
ID=ATCG00280;Note=protein_coding_gene;Name=ATCG00280	33720	35141	+	176418	139457	122049	108407	2	0	17	11	157938	115228	1	14
ID=ATCG00290;Note=tRNA;Name=ATCG00290	35312	35403	+	85	127	216	252	2	2	4	1	106	234	2	2.5
ID=ATCG00300;Note=protein_coding_gene;Name=ATCG00300	35751	35939	+	745	742	2168	1988	16	16	79	117	743.5	2078	16	98
ID=ATCG00310;Note=tRNA;Name=ATCG00310	36490	36560	+	0	0	2	2	0	0	3	3	0	2	0	3
ID=ATCG00320;Note=tRNA;Name=ATCG00320	36704	36777	-	1	0	4	5	17	16	15	19	0.5	4.5	16.5	17
ID=ATCG00330;Note=protein_coding_gene;Name=ATCG00330	36938	37240	-	23506	19085	24944	22781	5	3	39	43	21295.5	23862.5	4	41
ID=ATCG00340;Note=protein_coding_gene;Name=ATCG00340	37375	39579	-	51996	38531	64736	60208	13	10	50	62	45263.5	62472	11.5	56
ID=ATCG00350;Note=protein_coding_gene;Name=ATCG00350	39605	41857	-	28236	21306	52351	47717	17	11	46	54	24771	50034	14	50
ID=ATCG00360;Note=protein_coding_gene;Name=ATCG00360	42584	43751	-	1621	1366	5991	6157	27	23	143	158	1493.5	6074	25	150.5
ID=ATCG00370;Note=tRNA;Name=ATCG00370	44827	44913	+	0	1	8	4	24	30	45	64	0.5	6	27	54.5
ID=ATCG00380;Note=protein_coding_gene;Name=ATCG00380	45223	45828	-	864	701	2733	2593	51	65	237	287	782.5	2663	58	262
ID=ATCG00390;Note=tRNA;Name=ATCG00390	46213	46285	-	0	2	2	1	200	231	2413	2001	1	1.5	215.5	2207
ID=ATCG00400;Note=tRNA;Name=ATCG00400	46894	47490	+	8033	5620	38819	36137	15	12	36	61	6826.5	37478	13.5	48.5
ID=ATCG00410;Note=tRNA;Name=ATCG00410	48175	48247	+	67	87	456	343	0	2	5	1	77	399.5	1	3
ID=ATCG00420;Note=protein_coding_gene;Name=ATCG00420	48677	49153	-	3393	2717	2817	2292	6	4	22	29	3055	2554.5	5	25.5
ID=ATCG00430;Note=protein_coding_gene;Name=ATCG00430	49257	49934	-	2638	1909	2479	1810	41	54	113	107	2273.5	2144.5	47.5	110
ID=ATCG00440;Note=protein_coding_gene;Name=ATCG00440	50001	50363	-	1357	1038	1359	1083	21	5	58	59	1197.5	1221	13	58.5
ID=ATCG00450;Note=tRNA;Name=ATCG00450	51199	51871	-	7646	6460	46589	46283	15	9	75	166	7053	46436	12	120.5
ID=ATCG00460;Note=tRNA;Name=ATCG00460	52056	52128	+	1	0	3	1	4	5	162	142	0.5	2	4.5	152
ID=ATCG00470;Note=protein_coding_gene;Name=ATCG00470	52265	52663	-	12690	8889	7519	6741	4	2	29	33	10789.5	7130	3	31
ID=ATCG00480;Note=protein_coding_gene;Name=ATCG00480	52660	54156	-	50171	39420	33310	29278	10	14	85	105	44795.5	31294	12	95
ID=ATCG00490;Note=protein_coding_gene;Name=ATCG00490	54958	56397	+	372894	312070	455626	422222	2	2	3	30	342482	438924	2	16.5
ID=ATCG00500;Note=protein_coding_gene;Name=ATCG00500	57075	58541	+	2031	1340	1514	1369	51	46	134	153	1685.5	1441.5	48.5	143.5
ID=ATCG00510;Note=protein_coding_gene;Name=ATCG00510	59247	59360	+	305	203	178	164	9	5	20	31	254	171	7	25.5
ID=ATCG00520;Note=protein_coding_gene;Name=ATCG00520	59772	60326	+	4576	3464	7026	6487	19	19	33	51	4020	6756.5	19	42
ID=ATCG00530;Note=protein_coding_gene;Name=ATCG00530	60741	61430	+	1370	1211	2111	2003	108	131	593	604	1290.5	2057	119.5	598.5
ID=ATCG00540;Note=protein_coding_gene;Name=ATCG00540	61657	62619	+	5393	4275	4011	4161	67	79	178	186	4834	4086	73	182
ID=ATCG00550;Note=protein_coding_gene;Name=ATCG00550	63538	63660	-	12864	11600	18166	15750	3	7	39	63	12232	16958	5	51
ID=ATCG00560;Note=protein_coding_gene;Name=ATCG00560	63804	63920	-	1894	1226	2409	2112	14	11	41	128	1560	2260.5	12.5	84.5
ID=ATCG00570;Note=protein_coding_gene;Name=ATCG00570	63942	64061	-	1386	991	1780	1581	3	1	17	26	1188.5	1680.5	2	21.5
ID=ATCG00580;Note=protein_coding_gene;Name=ATCG00580	64071	64322	-	14739	10661	20662	18265	4	8	31	59	12700	19463.5	6	45
ID=ATCG00590;Note=protein_coding_gene;Name=ATCG00590	65712	65807	+	255	157	569	447	16	12	69	72	206	508	14	70.5
ID=ATCG00600;Note=protein_coding_gene;Name=ATCG00600	65998	66111	+	638	485	1263	1150	4	0	3	19	561.5	1206.5	2	11
ID=ATCG00610;Note=tRNA;Name=ATCG00610	66229	66302	-	4	2	6	6	357	319	482	417	3	6	338	449.5
ID=ATCG00620;Note=tRNA;Name=ATCG00620	66490	66563	-	15	6	143	156	378	331	296	258	10.5	149.5	354.5	277
ID=ATCG00630;Note=protein_coding_gene;Name=ATCG00630	66929	67063	+	1667	1306	1371	1106	8	2	69	117	1486.5	1238.5	5	93
ID=ATCG00640;Note=protein_coding_gene;Name=ATCG00640	67488	67688	+	190	188	1674	1463	183	162	47	67	189	1568.5	172.5	57
ID=ATCG00650;Note=protein_coding_gene;Name=ATCG00650	67917	68222	+	1401	1122	19958	17310	138	147	99	154	1261.5	18634	142.5	126.5
ID=ATCG00660;Note=protein_coding_gene;Name=ATCG00660	68512	68865	-	2311	1546	4614	4922	1	5	51	34	1928.5	4768	3	42.5
ID=ATCG00670;Note=protein_coding_gene;Name=ATCG00670	69910	71882	-	6372	4836	19807	21191	38	31	197	189	5604	20499	34.5	193
ID=ATCG00680;Note=protein_coding_gene;Name=ATCG00680	72371	73897	+	115740	78170	124636	113027	60	44	257	267	96955	118832	52	262
ID=ATCG00690;Note=protein_coding_gene;Name=ATCG00690	74082	74183	+	56	63	90	56	8	7	88	100	59.5	73	7.5	94
ID=ATCG00700;Note=protein_coding_gene;Name=ATCG00700	74249	74380	-	1441	1033	334	279	654	494	1102	1071	1237	306.5	574	1086.5
ID=ATCG00710;Note=protein_coding_gene;Name=ATCG00710	74485	74706	+	4613	3451	6259	5752	80	48	18	20	4032	6005.5	64	19
ID=ATCG00720;Note=protein_coding_gene;Name=ATCG00720	74841	76292	+	23250	17329	33842	27901	327	273	177	211	20289.5	30871.5	300	194
ID=ATCG00730;Note=protein_coding_gene;Name=ATCG00730	76481	77672	+	11414	9801	22102	19670	25	39	79	141	10607.5	20886	32	110
ID=ATCG00740;Note=protein_coding_gene;Name=ATCG00740	77901	78890	-	2047	1833	1381	1565	479	452	6887	6177	1940	1473	465.5	6532
ID=ATCG00750;Note=protein_coding_gene;Name=ATCG00750	78960	79376	-	4883	3958	3652	3913	7	4	140	178	4420.5	3782.5	5.5	159
ID=ATCG00760;Note=protein_coding_gene;Name=ATCG00760	79489	79602	-	552	500	505	479	1	4	82	76	526	492	2.5	79
ID=ATCG00770;Note=protein_coding_gene;Name=ATCG00770	80068	80472	-	1421	1248	2695	2534	1	2	14	18	1334.5	2614.5	1.5	16
ID=ATCG00780;Note=protein_coding_gene;Name=ATCG00780	80696	81064	-	10622	9654	14474	14462	11	27	179	182	10138	14468	19	180.5
ID=ATCG00790;Note=protein_coding_gene;Name=ATCG00790	81189	82652	-	13007	9205	26495	24913	25	15	52	65	11106	25704	20	58.5
ID=ATCG00800;Note=protein_coding_gene;Name=ATCG00800	82826	83482	-	6708	4973	8021	7911	20	17	25	44	5840.5	7966	18.5	34.5
ID=ATCG00810;Note=protein_coding_gene;Name=ATCG00810	83467	83949	-	1028	936	1788	1886	13	14	16	33	982	1837	13.5	24.5
ID=ATCG00820;Note=protein_coding_gene;Name=ATCG00820	84005	84283	-	503	399	879	836	6	6	17	19	451	857.5	6	18
ID=ATCG00830;Note=protein_coding_gene;Name=ATCG00830	84337	85843	-	14590	12285	29576	29214	33	29	141	168	13437.5	29395	31	154.5
ID=ATCG00840;Note=protein_coding_gene;Name=ATCG00840	85862	86143	-	1948	1503	3042	2695	14	25	47	36	1725.5	2868.5	19.5	41.5
ID=ATCG00850;Note=tRNA;Name=ATCG00850	86312	86385	-	5	0	6	9	8	9	28	23	2.5	7.5	8.5	25.5
ID=ATCG00860;Note=protein_coding_gene;Name=ATCG00860	86474	93358	+	5303	5017	7424	7690	3856	3215	5393	4907	5160	7557	3535.5	5150
ID=ATCG00870;Note=protein_coding_gene;Name=ATCG00870	93495	93728	+	252	317	573	528	19	14	41	43	284.5	550.5	16.5	42
ID=ATCG00880;Note=tRNA;Name=ATCG00880	94276	94356	-	134	276	492	466	5	5	16	22	205	479	5	19
ID=ATCG00890;Note=protein_coding_gene;Name=ATCG00890	94941	96795	-	5803	5641	10564	11475	732	633	1186	1263	5722	11019.5	682.5	1224.5
ID=ATCG00900;Note=protein_coding_gene;Name=ATCG00900	97478	97945	-	1878	1556	1780	1799	4	4	10	3	1717	1789.5	4	6.5
ID=ATCG00905;Note=protein_coding_gene;Name=ATCG00905	97999	98793	-	3657	3060	6538	6691	8	11	65	62	3358.5	6614.5	9.5	63.5
ID=ATCG00910;Note=tRNA;Name=ATCG00910	100709	100780	+	33	35	29	33	0	0	0	1	34	31	0	0.5
ID=ATCG00920;Note=rRNA;Name=ATCG00920	101012	102502	+	828526	557398	433195	425054	1	2	4	1	692962	429124	1.5	2.5
ID=ATCG00930;Note=tRNA;Name=ATCG00930	102801	103601	+	16091	15856	92284	100038	2	1	0	1	15973.5	96161	1.5	0.5
ID=ATCG00940;Note=tRNA;Name=ATCG00940	103665	104538	+	83423	86819	302643	325475	5	0	7	5	85121	314059	2.5	6
ID=ATCG00950;Note=rRNA;Name=ATCG00950	104691	107500	+	3431584	2543333	2005544	1705813	21	18	7	10	2.98746e+06	1.85568e+06	19.5	8.5
ID=ATCG00960;Note=rRNA;Name=ATCG00960	107599	107701	+	198491	188548	256019	223079	2	3	0	6	193520	239549	2.5	3
ID=ATCG00970;Note=rRNA;Name=ATCG00970	107949	108069	+	260366	258823	274690	270176	39	25	27	79	259594	272433	32	53
ID=ATCG00980;Note=tRNA;Name=ATCG00980	108302	108375	+	34	41	241	219	2	1	8	3	37.5	230	1.5	5.5
ID=ATCG00990;Note=tRNA;Name=ATCG00990	109013	109084	-	99	104	251	243	1	4	0	0	101.5	247	2.5	0
ID=ATCG01000;Note=protein_coding_gene;Name=ATCG01000	109405	110436	+	271	181	705	795	1572	1390	13800	11523	226	750	1481	12661.5
ID=ATCG01010;Note=protein_coding_gene;Name=ATCG01010	110398	112638	-	2585	2085	14413	12547	699	491	460	522	2335	13480	595	491
ID=ATCG01020;Note=protein_coding_gene;Name=ATCG01020	113449	113607	+	605	443	307	311	0	0	2	3	524	309	0	2.5
ID=ATCG01030;Note=tRNA;Name=ATCG01030	114270	114349	+	16	14	47	52	1	1	0	0	15	49.5	1	0
ID=ATCG01040;Note=protein_coding_gene;Name=ATCG01040	114461	115447	+	2404	1606	1184	1099	34	33	300	230	2005	1141.5	33.5	265
ID=ATCG01050;Note=protein_coding_gene;Name=ATCG01050	115665	117185	-	6769	5392	7124	6359	289	207	988	934	6080.5	6741.5	248	961
ID=ATCG01060;Note=protein_coding_gene;Name=ATCG01060	117318	117563	-	11439	9008	13321	11273	0	1	7	5	10223.5	12297	0.5	6
ID=ATCG01070;Note=protein_coding_gene;Name=ATCG01070	117804	118109	-	776	651	713	644	0	1	12	17	713.5	678.5	0.5	14.5
ID=ATCG01080;Note=protein_coding_gene;Name=ATCG01080	118377	118907	-	1633	1351	2154	2013	11	9	30	40	1492	2083.5	10	35
ID=ATCG01090;Note=protein_coding_gene;Name=ATCG01090	119244	119762	-	2041	1731	2484	1835	17	22	70	70	1886	2159.5	19.5	70
ID=ATCG01100;Note=protein_coding_gene;Name=ATCG01100	119847	122009	-	6213	4898	12428	10165	81	76	458	486	5555.5	11296.5	78.5	472
ID=ATCG01110;Note=protein_coding_gene;Name=ATCG01110	122011	123192	-	2795	2199	5773	4875	75	14	66	49	2497	5324	44.5	57.5
ID=ATCG01120;Note=protein_coding_gene;Name=ATCG01120	123296	123562	-	449	362	1301	1263	1	1	2	3	405.5	1282	1	2.5
ID=ATCG01130;Note=protein_coding_gene;Name=ATCG01130	123884	129244	-	1999	1474	2836	2947	2006	1755	15704	12969	1736.5	2891.5	1880.5	14336.5
ID=ATCG01140;Note=tRNA;Name=ATCG01140	129565	129636	+	99	104	251	243	1	4	0	0	101.5	247	2.5	0
ID=ATCG01150;Note=tRNA;Name=ATCG01150	130274	130347	-	34	40	237	218	2	1	8	3	37	227.5	1.5	5.5
ID=ATCG01160;Note=rRNA;Name=ATCG01160	130580	130700	-	305629	307846	334140	322558	40	25	29	83	306738	328349	32.5	56
ID=ATCG01170;Note=rRNA;Name=ATCG01170	130948	131050	-	339331	292856	341446	294141	2	3	0	6	316094	317794	2.5	3
ID=ATCG01180;Note=rRNA;Name=ATCG01180	131149	133958	-	3432860	2546552	2008111	1707709	21	18	7	10	2989706	1857910	19.5	8.5
ID=ATCG01190;Note=tRNA;Name=ATCG01190	134111	134984	-	84054	87424	304455	327537	5	0	7	5	85739	315996	2.5	6
ID=ATCG01200;Note=tRNA;Name=ATCG01200	135048	135848	-	16217	16027	92852	100871	2	1	0	1	16122	96861.5	1.5	0.5
ID=ATCG01210;Note=rRNA;Name=ATCG01210	136147	137637	-	856046	574425	443209	436380	1	2	4	1	715236	439794	1.5	2.5
ID=ATCG01220;Note=tRNA;Name=ATCG01220	137869	137940	-	33	36	27	36	0	0	0	1	34.5	31.5	0	0.5
ID=ATCG01230;Note=protein_coding_gene;Name=ATCG01230	139856	140650	+	3594	3023	6487	6649	8	11	65	62	3308.5	6568	9.5	63.5
ID=ATCG01240;Note=protein_coding_gene;Name=ATCG01240	140704	141171	+	1881	1554	1781	1796	4	4	10	2	1717.5	1788.5	4	6
ID=ATCG01250;Note=protein_coding_gene;Name=ATCG01250	141854	143708	+	5804	5640	10559	11471	732	633	1186	1263	5722	11015	682.5	1224.5
ID=ATCG01260;Note=tRNA;Name=ATCG01260	144293	144373	+	50	116	227	201	5	5	15	22	83	214	5	18.5
ID=ATCG01270;Note=protein_coding_gene;Name=ATCG01270	144921	145154	-	254	320	580	534	19	14	41	42	287	557	16.5	41.5
ID=ATCG01280;Note=protein_coding_gene;Name=ATCG01280	145291	152175	-	5301	5013	7420	7681	3856	3215	5393	4906	5157	7550.5	3535.5	5149.5
ID=ATCG01290;Note=tRNA;Name=ATCG01290	152264	152337	+	5	0	7	10	8	9	28	22	2.5	8.5	8.5	25
ID=ATCG01300;Note=protein_coding_gene;Name=ATCG01300	152506	152787	+	1921	1493	3023	2675	14	25	47	36	1707	2849	19.5	41.5
ID=ATCG01310;Note=protein_coding_gene;Name=ATCG01310	152806	154312	+	14584	12281	29571	29211	33	29	141	168	13432.5	29391	31	154.5
Total Reads				11699252	8963905	9239502	8353322	18750	16239	66614	60307
Average Read/Gene												77681	66138.4
Average Read/Antisense Gene														131.538	477.147
